# Supplementary material for: T cell phenotype and clonality changes in myeloma patients with short overall survival
Source: JCI Insight. 2025 Apr 22;10(11):e181096. doi: 10.1172/jci.insight.181096 (PMC12220974; doi:10.1172/jci.insight.181096)
Supplement: Supplemental table 1 [file jciinsight-10-181096-s035.xlsx]

## Sheet: Supplemental Table 1
Supplemental Table 1. Antibodies used for mass cytometry.
Antibody	Clone	Metal	Origin	Surface/intracellular	Company	Catalog#
KLRG-1	13F12F2	141Pr	Conjugated	Surface	Invitrogen	16-9488-85
CD57	HCD57	142Nd	Standard BioTools	Surface	Standard BioTools	3142007B
HLA-DR	L243	143Nd	Standard BioTools	Surface	Standard BioTools	3143013B
CD69	FN50	144Nd	Standard BioTools	Surface	Standard BioTools	3144018B
CD4	RPA-T4	145Nd	Standard BioTools	Surface	Standard BioTools	3145001B
CD11c	3.9	146Nd	Standard BioTools	Surface	Standard BioTools	3146014B
CD20	2H7	147Sm	Standard BioTools	Surface	Standard BioTools	3147001B
Eomes	WD1928	148Nd	Conjugated	Intracellular	Invitrogen	14-4877-82
LAG-3	11C3C65	149Sm	Conjugated	Surface	BioLegend	369302
CD138	DL-101	150Nd	Standard BioTools	Surface	Standard BioTools	3150012B
CD103	Ber-ACT8	151Eu	Standard BioTools	Surface	Standard BioTools	3151011B
TCRgd	11F2	152Sm	Standard BioTools	Surface	Standard BioTools	3152008B
TIGIT	MBSA43	153Eu	Standard BioTools	Surface	Standard BioTools	3153019B
TCF1	TCF7	154Sm	Conjugated	Intracellular	BioLegend	655202
CD27	L128	155Gd	Standard BioTools	Surface	Standard BioTools	3155001B
TOX	REA473	156Gd	Conjugated	Intracellular	Miltenyi Biotec	130-126-455
CD137/4-1BB	4B4-1	158Gd	Standard BioTools	Surface	Standard BioTools	3158013B
CD197	G043H7	159Tb	Standard BioTools	Surface	Standard BioTools	3159003A
CD14	RMO52	160Gd	Standard BioTools	Surface	Standard BioTools	3160006B
Tbet	4B10	161Dy	Standard BioTools	Intracellular	Standard BioTools	3161014B
FoxP3	259D/C7	162Dy	Standard BioTools	Intracellular	Standard BioTools	3162024A
CD56 (NCAM)	NCAM/1-2	163Dy	Standard BioTools	Surface	Standard BioTools	3163007B
CD95/Fas	DX2	164Dy	Standard BioTools	Surface	Standard BioTools	3164008B
CD45RO	UCHL1	165Ho	Standard BioTools	Surface	Standard BioTools	3165011B
CD45RA	HI100	166Er	Conjugated	Surface	BioLegend	304143
CD38	HIT2	167Er	Standard BioTools	Surface	Standard BioTools	3167001B
Ki-67	Ki-67	168Er	Standard BioTools	Surface	Standard BioTools	3168001B
CD25 (IL-2R)	2A3	169Tm	Standard BioTools	Surface	Standard BioTools	3169003B
CD3	UCHT1	170Er	Standard BioTools	Surface	Standard BioTools	3170001B
Granzyme B	GB11	171Yb	Standard BioTools	Intracellular	Standard BioTools	3171002B
CD28	CD28.2	172Yb	Conjugated	Surface	BioLegend	302937
CXCR4	12G5	173Yb	Standard BioTools	Surface	Standard BioTools	3173001B
CD279 (PD-1)	EH12.2H7	174Yb	Standard BioTools	Surface	Standard BioTools	3174020B
CD8a	RPA-T8	175Lu	Conjugated	Surface	BioLegend	301053
CD127 (IL-7Ra)	A019D5	176Yb	Standard BioTools	Surface	Standard BioTools	3176004B
CD16	3G8	209Bi	Standard BioTools	Surface	Standard BioTools	3209002B
CD45	HI30	89Y	Standard BioTools	Surface	Standard BioTools	3089003B
