# Supplementary material for: T cell phenotype and clonality changes in myeloma patients with short overall survival
Source: JCI Insight. 2025 Apr 22;10(11):e181096. doi: 10.1172/jci.insight.181096 (PMC12220974; doi:10.1172/jci.insight.181096)
Supplement: Supplemental table 2 [file jciinsight-10-181096-s036.xlsx]

## Sheet: Supplemental Table 2
Supplemental Table 2. Overview of analysis on samples from Biobank1 (St. Olavs Hospital, Trondheim, Norway) (NO), FHRB Biobank (Helsinki, Finland) (FI), Aalborg Biobank (Aalborg University Hospital, Aalborg, Denmark) (DK), and KI Biobank (Karolinska Institutet, Stockholm, Sweden) (SE).
D: diagnosis; PD: progressive disease; CD138-: CD138-negative BMMNCs; BMMNC: bone marrow mononuclear cells; TCRseq: bulk TCRβ sequencing; NA: not available.
							CyTOF events																		T cell receptor repertoire metrics
Patient ID	Origin	Group	Sample stage	Sample type	CyTOF performed (x=yes)	TCRseq performed (x=yes)	Ungated	LiveCD45+	B cells	NK cells	Monocytes	T cells	CD4 T cells	CD8 T cells	Treg cells	Tem cells	Tcm cells	Temra cells	Naive T cells	CD95- naive CD8 T cells	CD95+ naive CD8 T cells	TOX+ CD8 T cells	PD1-TIGIT-TOX+ CD8 T cells	PD1+TIGIT+TOX+ CD8 T cells	Total templates	Productive templates	Fraction productive	Total rearrangements	Productive rearrangements	Productive simpson clonality	Productive clonality	Productive entropy	Max productive frequency	Fraction unique clonotypes
232	NO	Short-OS	D	CD138-	x	x	500633	267276	32171	12282	40592	106860	46595	36148	1838	14268	4032	10223	7625	3729	3841	7731	2132	2146	38847	31215	0.8035	19300	15106	0.1145	0.2242	10.7708	0.0716643	0.483934
			PD1	CD138-	x	x	427655	242667	48215	37058	32531	67295	23970	34821	498	7955	625	24464	1777	204	1566	22873	3763	8550	25135	21098	0.8394	3950	3058	0.2097	0.4036	6.905	0.137312	0.144943
F06	FI	Short-OS	D	BMMNC	x		1454515	825797	50444	321169	227315	169374	13553	95334	603	28864	1973	61649	2848	495	2334	43558	12320	14411
			PD1	BMMNC	x		2140957	717758	35053	269119	302334	37603	8521	25304	1592	10730	1140	12274	1160	134	1024	7804	3538	1162
F07	FI	Short-OS	D	BMMNC	x		1200779	181696	18345	84970	40062	24701	6890	15580	605	6644	390	7510	1036	762	267	9069	3975	1125
			PD3	BMMNC	x		1278760	691072	892	348022	170298	144841	63132	70146	5506	33111	4082	28892	4061	511	3541	24107	11329	2939
316	NO	Short-OS	D	CD138-	x	x	633165	445349	3640	51131	94623	202217	76660	112269	5001	38565	2316	65454	5934	1498	4399	51019	14738	16088	511677	418334	0.8176	183291	145222	0.0961	0.2661	12.584	0.071933	0.347144
			PD1	CD138-	x	x	412150	308020	6796	49090	127180	87063	42116	42268	2178	14077	671	25661	1859	663	1183	14129	6350	2334	225802	178631	0.7911	88148	69645	0.11	0.2604	11.8978	0.0822086	0.389882
2028	NO	Short-OS	D	CD138-	x	x	597941	439436	13131	67476	29750	216982	82442	112081	2588	3725	385	98470	9501	3145	6298	13313	6251	1408	117557	99543	0.8468	44246	37396	0.1579	0.264	11.1801	0.150257	0.375677
			PD1	CD138-	x	x	655079	365561	23770	25495	50719	199031	39436	150438	1969	7292	781	131244	11121	1277	9793	44902	26572	3904	57831	49490	0.8558	10378	8653	0.1932	0.3688	8.2549	0.166822	0.174843
1133	NO	Short-OS	D	CD138-	x	x	826367	428491	24865	66312	158154	153291	95334	48230	4786	11562	2038	22664	11966	8598	3299	10724	2461	2910	71953	61213	0.8507	38628	31773	0.1143	0.1851	12.1879	0.0900136	0.519056
			PD1	CD138-	x	x	789345	407575	54971	115648	164295	57886	21762	33557	2365	7530	553	23226	2248	910	1320	9613	2223	2184	42112	35450	0.8418	14601	11885	0.1088	0.2402	10.2858	0.0667983	0.335261
F10	FI	Short-OS	D	BMMNC	x		1345220	424519	53398	174495	140121	102127	55343	40408	2092	8608	642	28320	2838	1713	1104	6539	4765	252
			PD1	BMMNC	x		1942547	1580084	48950	634902	162788	559646	123398	350904	14297	62605	3417	272150	12732	894	11819	180085	97064	30185
F09	FI	Short-OS	D	BMMNC	x		1246585	635153	47397	188301	155505	155329	37388	107448	2849	48617	2755	49861	6215	4052	2126	43956	12816	8365
			PD1	BMMNC	x		2406468	981779	11249	453702	453132	60957	3205	50869	825	1606	59	48026	1178	80	1094	14135	2644	3909
1767	NO	Short-OS	D	CD138-	x	x	660814	463777	76527	93707	104275	153040	84444	58368	5834	10894	1241	14660	31573	27218	4194	10822	5120	1651	371069	296572	0.7992	262417	209806	0.0395	0.0901	16.0853	0.0315944	0.707437
			PD1	CD138-	x	x	692503	515899	8201	218983	166719	120066	54704	59267	8187	9661	668	35544	13394	9828	3469	25754	11371	3029	329632	261070	0.792	126721	100941	0.067	0.22	12.9658	0.0413108	0.386643
104	NO	Short-OS	D	CD138-	x		325765	150799	22772	27469	28100	39388	24288	13354	1760	5443	987	5746	1178	440	731	5057	2332	848
			D-PD1	CD138-	x		554370	373713	38848	59472	72186	101606	53841	41803	4945	12469	2105	23770	3459	981	2459	19931	9820	2347
			PD1	CD138-	x		577427	195962	28888	33261	42583	47921	30171	15503	2302	5377	1903	6302	1921	347	1568	4154	1582	899
			PD2	CD138-	x		632584	369710	12849	78095	59702	148948	46004	96345	3868	48962	5904	36501	4978	381	4582	40153	17660	5700
302	NO	Long-OS	PD1	CD138-		x																			266081	215703	0.8107	87512	71040	0.1775	0.2984	11.3071	0.164963	0.329342
			PD2	CD138-		x																			79720	64576	0.81	28421	22966	0.1035	0.2371	11.0527	0.0654732	0.355643
57	NO	Long-OS	PD1	CD138-		x																			73503	62180	0.846	13782	11487	0.161	0.3677	8.5285	0.12073	0.184738
			PD4	CD138-		x																			74535	61521	0.8254	9499	7899	0.1403	0.3634	8.2429	0.0825572	0.128395
220	NO	Long-OS	D-PD1	CD138-		x																			243234	206862	0.8505	78676	65223	0.0726	0.2363	12.2142	0.0388085	0.315297
			D-PD1	CD138-		x																			93555	79242	0.847	29463	24287	0.0791	0.2421	11.0405	0.0468565	0.306492
F03	FI	Long-OS	D	BMMNC	x		1941707	1046587	53112	232454	152343	366611	127367	195466	6926	88825	4477	65690	36474	28212	8001	89490	56293	7086
			PD1	BMMNC	x		3705543	2813181	116742	377475	119976	1437306	424155	871302	25436	214240	13035	551767	92260	65041	26797	517038	185676	33162
496	NO	Long-OS	D	CD138-	x		1662756	954071	34906	197102	95879	420642	257043	133890	18231	39233	6081	55055	33521	25618	7713	45663	19802	5487
			PD3	CD138-	x		1686098	577620	1777	57066	156555	315472	85735	201136	3605	89416	10941	89216	11563	3251	8258	46446	28168	2618
464	NO	Long-OS	D	CD138-	x		2405470	542034	26588	99464	97774	255047	152787	87499	11198	28987	6084	35371	17057	9608	7345	27022	7305	6171
			PD1	CD138-	x		1242650	541550	52948	78129	78005	197691	63988	120967	3678	44151	2818	68446	5552	1392	4120	32987	15823	3069
F02	FI	Long-OS	D	BMMNC	x		1969412	1228678	71997	323440	387787	278611	117619	147926	9310	54478	2974	79039	11435	5679	5707	58489	31599	6600
			PD1	BMMNC	x		1663542	739029	76794	320021	96107	137901	54878	75314	3707	28789	2880	39061	4584	1130	3435	25232	10174	4158
71	NO	Long-OS	D	CD138-	x		506618	378429	6051	25302	24575	200095	74586	111589	2798	34772	1696	70259	4862	1827	3009	26660	15506	1260
			PD1	CD138-	x		458180	244890	5163	30643	62987	80499	19705	58010	463	24974	1594	28937	2505	396	2098	6920	4616	430
249	NO	Long-OS	D	CD138-	x	x	232857	161829	26398	24893	40632	51513	34355	13111	2182	3403	939	7169	1600	655	935	3394	1472	647	79910	63475	0.7943	43851	35253	0.1001	0.1753	12.457	0.0585112	0.555384
			PD1	CD138-	x	x	100223	78349	11366	12012	14893	32471	13720	16544	746	3150	1021	10764	1609	447	1149	5734	2911	721	126313	107773	0.8532	31569	25346	0.1692	0.3754	9.138	0.120169	0.235179
F01	FI	Long-OS	D	BMMNC	x		925509	402853	27726	89842	62973	154288	62010	87956	2669	23657	1130	54564	8605	6816	1746	25363	15203	1552
			PD1	BMMNC	x		942483	227642	23162	31870	36664	87780	18749	64634	315	5586	377	54638	4033	1283	2715	10761	5715	450
208	NO	Long-OS	D	CD138-	x	x	781031	489196	14634	157353	75161	170366	81748	75379	4016	24588	1603	42141	7047	4176	2832	25722	12190	3125	125004	94057	0.7524	30511	25193	0.1877	0.3524	9.468	0.157617	0.267848
			PD1	CD138-	x	x	771519	397862	2312	133633	32927	166196	81714	73566	7573	33313	2206	32829	5218	2769	2415	27798	17156	1766	89002	69748	0.7837	29107	24000	0.1175	0.2384	11.0815	0.0935081	0.344096
			NA	CD138-	x		1565695	1155359	4304	532334	123141	424886	250302	153306	26745	92274	7048	45259	8725	4792	3896	51821	26115	3887
137	NO	Long-OS	D	CD138-	x	x	627088	426280	6807	70382	39785	157426	54763	93997	1919	13428	957	71119	8493	5584	2857	26108	19126	1413	440761	364119	0.8261	108739	86866	0.2922	0.4919	8.3353	0.218514	0.238565
			PD1	CD138-	x	x	634292	526847	29735	74932	57606	133871	48688	76768	1448	11635	914	49871	14348	10928	3352	16623	11356	1046	634462	522740	0.8239	170264	134199	0.2937	0.4904	8.6798	0.267431	0.256722
F05	FI	Long-OS	D	BMMNC	x		1947207	689876	28638	222269	94301	231425	79038	120721	4112	58545	5697	42819	13660	9289	4288	32429	16317	2983
			PD1	BMMNC	x		2378188	761799	55574	199465	76500	301526	91933	194212	5389	75939	7224	95552	15497	5723	9662	41757	27681	2181
204	NO	Long-OS	PD1	BMMNC		x																			350968	295587	0.8422	112260	93314	0.1507	0.3257	11.1328	0.0971524	0.31569
			PD5	BMMNC		x																			172631	144078	0.8346	24762	20353	0.1325	0.3433	9.3995	0.101355	0.141264
412	NO	Long-OS	PD1-PD2	CD138-		x																			271258	234610	0.8649	58127	46982	0.1153	0.3532	10.0381	0.064929	0.200256
			PD3	CD138-		x																			368487	309726	0.8405	109361	88815	0.0973	0.3215	11.1535	0.0387439	0.286753
ID7	DK	Long-OS	D	CD138-	x		961508	271277	7744	64127	44827	105980	37219	57405	3514	16833	1613	36334	2625	1061	1556	27998	14257	2814
			PD	CD138-	x		743018	218529	1328	44608	48343	83627	54631	24667	3824	11068	1112	7922	4565	3910	633	3913	2330	210
K04	SE	Long-OS	D	CD138-	x		862180	311335				166145	90635	65721	3479				3461	2127	1334
K03	SE	Long-OS	D	CD138-	x		913284	423418				202905	147288	44868	11951				6205	4820	1385
K01	SE	Long-OS	D	CD138-	x		1413510	41134				21207	2703	16433	249				275	25	250
K02	SE	Long-OS	D	CD138-	x		2366853	308735				149697	66027	76811	5434				25699	22574	3125
ID8	DK	Long-OS	D	BMMNC	x		943645	167014				111275	56038	51869	2969				1018	704	314
ID6	DK	Short-OS	D	BMMNC	x		1068158	318784				87269	27060	54020	3194				2933	2244	689
K06	SE	Short-OS	D	CD138-	x		2430873	527978				197343	95283	88242	10341				12670	9981	2689
K11	SE	Short-OS	D	CD138-	x		3921388	98085				56010	20347	31238	506				439	235	204
ID5	DK	Short-OS	D	BMMNC	x		1662815	251286				125016	61431	37272	649				1253	852	401
K08	SE	Short-OS	D	CD138-	x		1737431	304438				161728	91379	54728	2974				1472	761	711
ID2	DK	Short-OS	D	BMMNC	x		1485696	244412				67435	44858	19648	3732				1116	672	444
K07	SE	Short-OS	D	CD138-	x		1487701	183743				103365	61788	34915	1667				1940	1315	625
ID3	DK	Short-OS	D	BMMNC	x		1204963	358619				138326	89791	41310	9933				3526	2973	553
ID4	DK	Short-OS	D	BMMNC	x		383124	107745				49054	32127	14425	2149				3704	3457	247
K05	SE	Short-OS	D	CD138-	x		712384	125599				51025	27410	21214	1340				417	247	170
ID1	DK	Short-OS	D	BMMNC	x		919251	64753				20858	8135	11628	941				800	562	238
K09	SE	Short-OS	D	CD138-	x		3862512	65699				24222	12943	9674	1117				711	378	333
K10	SE	Short-OS	D	CD138-	x		3475038	74852				25682	10610	12770	447				1123	820	303
K12	SE	Short-OS	D	CD138-	x		3064176	62487				32319	19648	9533	634				678	552	126
HD1	NO	Healthy donor		BMMNC	x		1418469	1055239	51385	170562	46351	621786	238974	340447	8701	40035	3206	281955	15251	5411	9766	116693	69852	12665
HD2	NO	Healthy donor		BMMNC	x		1585276	1097913	23849	141784	69147	623419	473047	121295	21926	35917	5953	46282	33143	28599	4442	25179	9882	4670
HD4	NO	Healthy donor		BMMNC	x		1200522	645891	22475	69170	27029	376538	136435	215550	10391	93313	13227	89652	19358	12274	6983	56559	27387	4554
HD6	NO	Healthy donor		BMMNC	x		1512188	939509	57367	91674	88609	479542	236907	199095	12611	99365	9185	73252	17293	11333	5865	45375	18374	8947
HD7	NO	Healthy donor		BMMNC	x		1329341	550733	12792	30281	36614	354296	163605	143703	5946	50568	6623	73734	12778	8227	4463	23745	14820	2052
HD8	NO	Healthy donor		BMMNC	x		545030	380113	19573	87416	47109	157225	83236	65912	4992	28377	2283	26860	8392	6691	1664	22609	8429	4853
