# Supplementary material for: T cell phenotype and clonality changes in myeloma patients with short overall survival
Source: JCI Insight. 2025 Apr 22;10(11):e181096. doi: 10.1172/jci.insight.181096 (PMC12220974; doi:10.1172/jci.insight.181096)
Supplement: Supplemental table 3 [file jciinsight-10-181096-s037.xlsx]

## Sheet: Supplemental Table 3
Supplemental Table 3. Clinical data for patients included from Biobank1 (St. Olavs Hospital, Trondheim, Norway) (NO), FHRB Biobank (Helsinki, Finland) (FI), and Aalborg Biobank (Aalborg University Hospital, Aalborg, Denmark) (DK). All samples from NO are CD138-negative bone marrow mononuclear cells (BMMNCs), and all samples from FI and DK are BMMNCs.
D: diagnosis; PD: progressive disease; NA: not available; ND: not diagnosed; ASCT: autologous stem cell transplantation.
Patient ID	Origin	Group	Sex	IG class	Age at diagnosis	ISS at diagnosis	Sample time (days after diagnosis)	Sample stage	%PCs at sampling	Abnormalities FISH	ASCT received within sample interval (yes/no)	IMiDs received within sample interval (yes/no)	#ASCT received	PFS (yrs)	Death occurred (yes/no)	OS (yrs)
232	NO	Short-OS	MALE	IgG kappa	58.2667	1		D	2	NA	yes	no	1	0.63	yes	0.76
							232	PD1	>90	del(17p)*
F06	FI	Short-OS	FEMALE	IgG lambda	67.3	NA		D	9	del(13), t(14;6), 1q gain, +11#	no	no	0	1.11	yes	1.32
							377	PD1	<5	del(13), t(14;6), 1q gain, +11, del(17p13)#
F07	FI	Short-OS	MALE	IgA lambda	59.4	3		D	60	1q gain, del(13), t(4;14)#	no	yes	0	0.05	yes	1.38
							489	PD3	91	del(17p13), del(13), 1q gain, t(1;14)#
316	NO	Short-OS	MALE	IgG kappa	86.7972	3		D	20	ND*	no	no	0	1.11	yes	1.72
							411	PD1	23	ND*
2028	NO	Short-OS	MALE	IgA kappa	59.9361	1		D	38	t(4;14)*	yes	no	1	1.21	yes	2.06
				IgG kappa			442	PD1	1	t(4;14)*
1133	NO	Short-OS	MALE	NA	68.0583	NA		D	NA	ND*	NA	NA	NA	1.45	yes	2.11
							532	PD1	NA	ND*
F10	FI	Short-OS	FEMALE	IgA lambda	61.8	2		D	65	del(13), t(4;14), 1q gain#	yes	yes	1	0.97	yes	2.26
							497	PD1	NA	del(13), t(4;14), 1q gain#
F09	FI	Short-OS	MALE	IgG kappa	50.8	3		D	80	del(13), t(4;14)#	yes	yes	2	1.32	yes	2.27
							463	PD1	91	del(13), t(4;14), 1q gain, 1p loss#
1767	NO	Short-OS	MALE	IgG kappa	68.8306	NA		D	NA	ND*	no	yes	0	0.8	yes	2.57
							598	PD1	NA	NA
104	NO	Short-OS	MALE	IgG kappa	68.3	1		D	20-26	ND*	no	yes	0	1.4	yes	2.66
							342	D-PD1	NA	ND*
							496	PD1	7	NA
							965	PD2	60	NA
302	NO	Long-OS	FEMALE	IgG kappa	80.5	2		PD1	23	NA	no	yes	0	3.95	yes	7.35
							721	PD2	30-40	ND*
57	NO	Long-OS	MALE	IgA kappa	67.3944	3		PD1	>95	ND*	no	yes	0	3.97	yes	7.9
							995	PD4	70	NA
220	NO	Long-OS	FEMALE	IgA lambda	69.9639	2		D-PD1	6	del(13q), t(11;14)##	no	yes	0	6.36	yes	8.61
							976	D-PD1	26	NA
F03	FI	Long-OS	FEMALE	IgG kappa	59.5	2		D	30	+9, +11#	yes	yes	1	6.65	no	9.13
							2560	PD1	75	del(17p13), 1p loss, +11#
496	NO	Long-OS	MALE	Light chain disease	65.5889	1		D	8	NA	yes	yes	1	2.5	no	9.14
							2712	PD3	2	ND***
464	NO	Long-OS	MALE	Light chain disease	61.5	3		D	85	ND*	yes	no	1	2.46	no	9.21
							901	PD1	7	NA
F02	FI	Long-OS	MALE	kappa	65.6	1		D	<5	del(13)#	yes	yes	1	4.85	no	9.75
							1832	PD1	20	del(13), del(11q22.3), del(14q32)#
71	NO	Long-OS	FEMALE	IgG kappa	73.0833	2		D	NA	ND*	no	yes	0	2.83	no	9.84
							1161	PD1	NA	NA
249	NO	Long-OS	MALE	IgG kappa	68.0472	2		D	6	ND*	NA	NA	NA	5.13	no	10.23
							1876	PD1	NA	ND**
F01	FI	Long-OS	FEMALE	IgG kappa	50.6	1		D	50	del(13), +5, +9, +11, +15#	yes	yes	1	7.85	no	10.25
							3009	PD1	6	del(13), 1p loss, +11, del or translocation (14q32)#
208	NO	Long-OS	MALE	IgG kappa	69.4583	NA		D	>10 (25-30)	ND*	NA	NA	NA	6.17	no	10.46
							2255	PD1	NA	ND***
							3389	NA	NA*	NA
137	NO	Long-OS	FEMALE	IgG kappa	52.0194	1		D	NA	ND*	yes	no	1	6.32	no	9.31
							2809	PD1	7	ND***
ID7	DK	Long-OS	MALE	IgG lambda	61	3		D	10 flow	NA	yes	no	1	5	yes	10.9
							1816	PD1	43 flow	NA
F05	FI	Long-OS	FEMALE	IgG kappa	56.3	1		D	35	1q gain#	yes	no	1	3.93	no	12.24
							1596	PD1	55	1q gain#
204	NO	Long-OS	MALE	IgG lambda	38.4889	NA		PD1	1	NA	yes	yes	2	9.43	yes	12.84
							1201	PD5	58	NA
412	NO	Long-OS	FEMALE	IgG kappa	53.0722	2		PD1-PD2	NA	ND*	yes	yes	2	3.53	no	13.56
							1849	PD3	NA	ND***
Abnormalities FISH:
*tested for t(4;14) and del(17)
**tested for t(4;14), t(14;16), and del(17)
***tested for t(4;14), t(11;14), t(14;16), t(14;20), del(17), IG split, and 1q21.
#tested for del(13), del(17), hyperdiploidity (+5, +9, +11, +13, +15), 1p loss, 1q gain, IGH translocations.
##tested for t(4;14), t(11;14), del(17), and del(13q).
