# Supplementary material for: T cell phenotype and clonality changes in myeloma patients with short overall survival
Source: JCI Insight. 2025 Apr 22;10(11):e181096. doi: 10.1172/jci.insight.181096 (PMC12220974; doi:10.1172/jci.insight.181096)
Supplement: Supplemental table 4 [file jciinsight-10-181096-s038.xlsx]

## Sheet: Supplemental Table 5
Supplemental Table 4. Summary of patient characteristics. Corresponding to Table 1 in the manuscript, but divided into different cohorts including included in the analyses; CyTOF paired cohort, CyTOF diagnosis cohort, and TCRseq cohort.
	CyTOF paired cohort			CyTOF diagnosis cohort			TCRseq cohort
	All (n=21)	Long-OS (n=11)	Short-OS (n=10)	All (n=40)	Long-OS (n=16)	Short-OS (n=24)	All (n=13)	Long-OS (n=8)	Short-OS (n=5)
Median age at diagnosis (range)	62 (51-87)	62 (51-73)	65 (51-87)	68 (42-87)	60 (44-73)	71 (42-87)	68 (38-87)	67 (38-81)	68 (58-87)
Male	14	6	8	23	8	15	9	4	5
Female	7	5	2	17	8	9	4	4	0
IgG	15	8	7	17	4	13	10	6	4
IgA	3	0	3	5	0	5	3	2	1
Other Ig class	1	1	0	8	2	6	0	0	0
Ig class not available	2	2	0	2	2	0	0	0	0
Light chain disease	1	0	1	1	0	1	1	0	1
ISS 1A	8	5	3	12	6	6	3	1	2
ISS 2A	4	3	1	9	5	4	4	4	0
ISS 3A	5	2	3	13	2	11	2	1	1
ISS not available	4	1	3	6	3	3	4	2	2
Median lines of therapy (range)B	2 (1-8)	2 (1-3)	1 (1-8)				2 (1-7)	4 (1-7)	1 (1-2)
ASCTB	12	8	4				5	3	2
IMiDsB	10	5	5				6	5	1
t(4;14) detected (tested)	4 (20)	0 (10)	4 (10)	5 (36)	0 (15)	5 (21)	1 (12)	0 (7)	1 (5)
t(11;14) detected (tested)	0 (11)	0 (7)	0 (4)	0 (27)	0 (12)	0 (15)	1 (4)	1 (4)	0 (0)
t(14;16) detected (tested)	0 (12)	0 (8)	0 (4)	0 (28)	0 (13)	0 (15)	0 (4)	0 (4)	0 (0)
t(14;20) detected (tested)	0 (11)	0 (7)	0 (4)	0 (15)	0 (8)	0 (7)	0 (3)	0 (3)	0 (0)
del17p detected (tested)	4 (20)	1 (10)	3 (10)	7 (36)	1 (15)	6 (21)	1 (12)	0 (7)	1 (5)
1q21 detected (tested)	5 (11)	1 (7)	4 (4)	12 (22)	3 (11)	9 (11)	0 (3)	0 (3)	0 (0)
Median years PFS (range)	2.5 (0.1-7.9)	5 (2.5-7.9)	1.1 (0.1-1.5)	1.5 (0.1-8)	4.8 (1.5-8)	0.9 (0.1-1.5)	4 (0.6-9.4)	6.2 (3.5-9.4)	1.1 (0.6-1.5)
Median years OS (range)	9.1 (0.8-12.2)	9.8 (9.1-12.2)	2.1 (0.8-2.7)	2.2 (0.01-14.4)	10.2 (9.1-14.4)	1.4 (0.01-2.7)	7.9 (0.8-13.6)	9.3 (7.4-13.6)	2.1 (0.8-2.6)
Diagnosis samples	21	11	10	40	16	24	8	3	5
PD samples	22	11	11				15	10	5
Diagnosis-PD samples	1	0	1				2	2	0
PD-PD samples	0	0	0				1	1	0
Sample type not available	2	1	1				0	0	0
Total samples	46	23	23	40	16	24	26	16	10
Median % plasma cells at first sample (range)	28 (2-85)	28 (5-85)	31 (2-80)	30 (2-90)	25 (5-85)	35 (2-90)	20 (1-95)	15 (1-95)	20 (2-38)
Median % plasma cells at last sample (range)	23 (1-91)	14 (2-75)	60 (1-91)				31 (1-90)	35 (7-70)	23 (1-90)
AISS at diagnosis
BThis excludes patients with only diagnosis samples, as we have not noted treatment for these
