# Supplementary material for: T cell phenotype and clonality changes in myeloma patients with short overall survival
Source: JCI Insight. 2025 Apr 22;10(11):e181096. doi: 10.1172/jci.insight.181096 (PMC12220974; doi:10.1172/jci.insight.181096)
Supplement: Supplemental table 5 [file jciinsight-10-181096-s039.xlsx]

## Sheet: Sheet1
Supplemental Table 5. For multivariate analysis on the TCRseq data, the test between subject effects results from the ANOVA test in SPSS were used. For both long-OS and short-OS patient groups the difference between late and early samples were used in the analysis.
Hyperexpanded clones (long-OS vs short-OS)
	df	Mean Square	F	Significance
Hyperexpanded	1	0.091	8.81	0.014
Age	1	0.004	0.356	0.564
Clonality (long-OS vs short-OS)
	df	Mean Square	F	Significance
Clonality	1	0.031	4.403	0.062
Age	1	0.008	1.062	0.327
Fraction unique clonotypes (long-OS vs short-OS)
	df	Mean Square	F	Significance
Unique clonotypes	1	0.097	5.017	0.049
Age	1	0.035	1.809	0.208
