# Supplementary material for: T cell phenotype and clonality changes in myeloma patients with short overall survival
Source: JCI Insight. 2025 Apr 22;10(11):e181096. doi: 10.1172/jci.insight.181096 (PMC12220974; doi:10.1172/jci.insight.181096)
Supplement: Supplemental table 6 [file jciinsight-10-181096-s040.xlsx]

## Sheet: Supplemental Table 4
Supplemental Table 6. Output from GLIPH2 analysis of short-OS patients. Prior to this analysis, downsampling was performed to obtain equal number of TCR reads in paired samples, followed by extraction of the top 28 expanded CDR3 sequences with a minimum frequency of 0.001%.
index	pattern	Fisher_score	number_subject	number_unique_cdr3	final_score	hla_score	vb_score	expansion_score	length_score	cluster_size_score	type	ulTcRb	TcRb	V	J	TcRa	Sample	Freq
1	EGAG	9.6e-08	4	4	2e-08	1	0.01	0.86	0.001	0.0023	motif-EGAG	CASSLegagRGEQYF	CASSLEGAGRGEQYF	TRBV5-1	TRBJ2-7	NA	232:STDCEarly	0.003744
1	EGAG	9.6e-08	4	4	2e-08	1	0.01	0.86	0.001	0.0023	motif-EGAG	CASSLegagRGEQYF	CASSLEGAGRGEQYF	TRBV5-1	TRBJ2-7	NA	232:STDCLate	0.004076
1	EGAG	9.6e-08	4	4	2e-08	1	0.01	0.86	0.001	0.0023	motif-EGAG	CSVEeegAGTGELFF	CSVEEEGAGTGELFF	TRBV29-1	TRBJ2-2	NA	1767:STDCEarly	0.001314
1	EGAG	9.6e-08	4	4	2e-08	1	0.01	0.86	0.001	0.0023	motif-EGAG	CASSEgAGfaGELFF	CASSEGAGFAGELFF	TRBV2-1	TRBJ2-2	NA	316:STDCEarly	0.003952
1	EGAG	9.6e-08	4	4	2e-08	1	0.01	0.86	0.001	0.0023	motif-EGAG	CASSEgAGfaGELFF	CASSEGAGFAGELFF	TRBV2-1	TRBJ2-2	NA	316:STDCLate	0.002939
1	EGAG	9.6e-08	4	4	2e-08	1	0.01	0.86	0.001	0.0023	motif-EGAG	CASSYwegAGETQYF	CASSYWEGAGETQYF	TRBV6-5	TRBJ2-5	NA	2028:STDCEarly	0.005011
1	EGAG	9.6e-08	4	4	2e-08	1	0.01	0.86	0.001	0.0023	motif-EGAG	CASSYwegAGETQYF	CASSYWEGAGETQYF	TRBV6-5	TRBJ2-5	NA	2028:STDCLate	0.020893
2	Y%SSYE	6e-07	1	2	1.4e-08	1	0.001	0.48	0.001	0.029	global-Y%SSYE	CASyasSYEQYF	CASYASSYEQYF	TRBV27-1	TRBJ2-7	NA	1133:STDCEarly	0.003695
2	Y%SSYE	6e-07	1	2	1.4e-08	1	0.001	0.48	0.001	0.029	global-Y%SSYE	CASyasSYEQYF	CASYASSYEQYF	TRBV27-1	TRBJ2-7	NA	1133:STDCLate	0.014781
2	Y%SSYE	6e-07	1	2	1.4e-08	1	0.001	0.48	0.001	0.029	global-Y%SSYE	CATygsSYEQYF	CATYGSSYEQYF	TRBV27-1	TRBJ2-7	NA	1133:STDCLate	0.010465
3	GDQP	1e-06	4	4	6.2e-08	1	0.096	0.28	0.001	0.0023	motif-GDQP motif-GDQ	CAWSvQGdQPQHF	CAWSVQGDQPQHF	TRBV30-1	TRBJ1-5	NA	232:STDCEarly	0.002228
3	GDQP	1e-06	4	4	6.2e-08	1	0.096	0.28	0.001	0.0023	motif-GDQP motif-GDQ	CASSRegdQPQHF	CASSREGDQPQHF	TRBV5-1	TRBJ1-5	NA	2028:STDCLate	0.005941
3	GDQP	1e-06	4	4	6.2e-08	1	0.096	0.28	0.001	0.0023	motif-GDQP motif-GDQ	CASSLpGGdQPQHF	CASSLPGGDQPQHF	TRBV7-8	TRBJ1-5	NA	1767:STDCLate	0.004761
3	GDQP	1e-06	4	4	6.2e-08	1	0.096	0.28	0.001	0.0023	motif-GDQP motif-GDQ	CASryGTGdQPQHF	CASRYGTGDQPQHF	TRBV5-5	TRBJ1-5	NA	1133:STDCEarly	0.045924
3	GDQP	1e-06	4	4	6.2e-08	1	0.096	0.28	0.001	0.0023	motif-GDQP motif-GDQ	CASryGTGdQPQHF	CASRYGTGDQPQHF	TRBV5-5	TRBJ1-5	NA	1133:STDCLate	0.017094
4	GDQ	7.5e-06	4	4	1.4e-07	1	0.11	0.29	0.002	0.0023	motif-GDQP motif-GDQ	CAWSvQGdQPQHF	CAWSVQGDQPQHF	TRBV30-1	TRBJ1-5	NA	232:STDCEarly	0.002228
4	GDQ	7.5e-06	4	4	1.4e-07	1	0.11	0.29	0.002	0.0023	motif-GDQP motif-GDQ	CASSRegdQPQHF	CASSREGDQPQHF	TRBV5-1	TRBJ1-5	NA	2028:STDCLate	0.005941
4	GDQ	7.5e-06	4	4	1.4e-07	1	0.11	0.29	0.002	0.0023	motif-GDQP motif-GDQ	CASSLpGGdQPQHF	CASSLPGGDQPQHF	TRBV7-8	TRBJ1-5	NA	1767:STDCLate	0.004761
4	GDQ	7.5e-06	4	4	1.4e-07	1	0.11	0.29	0.002	0.0023	motif-GDQP motif-GDQ	CASryGTGdQPQHF	CASRYGTGDQPQHF	TRBV5-5	TRBJ1-5	NA	1133:STDCEarly	0.045924
4	GDQ	7.5e-06	4	4	1.4e-07	1	0.11	0.29	0.002	0.0023	motif-GDQP motif-GDQ	CASryGTGdQPQHF	CASRYGTGDQPQHF	TRBV5-5	TRBJ1-5	NA	1133:STDCLate	0.017094
5	GATY	0.0022	2	2	0.00026	1	0.058	0.89	0.17	0.029	motif-GATY	CASSQdarTGatYEQYF	CASSQDARTGATYEQYF	TRBV14-1	TRBJ2-7	NA	316:STDCEarly	0.005122
5	GATY	0.0022	2	2	0.00026	1	0.058	0.89	0.17	0.029	motif-GATY	CASTspGTSGGatYNEQFF	CASTSPGTSGGATYNEQFF	TRBV10-2	TRBJ2-1	NA	1133:STDCEarly	0.001862
10	single	1	1	1	6.6e-07	1	0.001	0.69	0.001	0.95	global-SEPRDSGHPE	CASSEprdSGhpEAFF	CASSEPRDSGHPEAFF	TRBV10-2	TRBJ1-1	NA	1767:STDCEarly	0.004271
10	single	1	1	1	6.6e-07	1	0.001	0.69	0.001	0.95	global-SEPRDSGHPE	CASSEprdSGhpEAFF	CASSEPRDSGHPEAFF	TRBV10-2	TRBJ1-1	NA	1767:STDCLate	0.006205
12	single	1	1	1	8.5e-07	1	0.001	0.89	0.001	0.95	global-SSDRTNEK	CASSSDRTNEKLFF	CASSSDRTNEKLFF	TRBV5-5	TRBJ1-4	NA	1767:STDCEarly	0.003424
12	single	1	1	1	8.5e-07	1	0.001	0.89	0.001	0.95	global-SSDRTNEK	CASSSDRTNEKLFF	CASSSDRTNEKLFF	TRBV5-5	TRBJ1-4	NA	1767:STDCLate	0.003302
15	single	1	1	1	1.1e-07	1	0.001	0.12	0.001	0.95	global-RSRGGDTGE	CASrsRGgdTGELFF	CASRSRGGDTGELFF	TRBV7-8	TRBJ2-2	NA	1767:STDCEarly	0.011039
15	single	1	1	1	1.1e-07	1	0.001	0.12	0.001	0.95	global-RSRGGDTGE	CASrsRGgdTGELFF	CASRSRGGDTGELFF	TRBV7-8	TRBJ2-2	NA	1767:STDCLate	0.041311
16	single	1	1	1	6.9e-07	1	0.001	0.72	0.001	0.95	global-SQLVGGGQP	CASSQlvGGgQPQHF	CASSQLVGGGQPQHF	TRBV7-8	TRBJ1-5	NA	1767:STDCEarly	0.003535
16	single	1	1	1	6.9e-07	1	0.001	0.72	0.001	0.95	global-SQLVGGGQP	CASSQlvGGgQPQHF	CASSQLVGGGQPQHF	TRBV7-8	TRBJ1-5	NA	1767:STDCLate	0.006309
28	single	1	1	1	5.5e-07	1	0.001	0.57	0.001	0.95	global-SDGVSGFYE	CASSDgvSGfYEQYF	CASSDGVSGFYEQYF	TRBV6-1	TRBJ2-7	NA	316:STDCEarly	0.006662
28	single	1	1	1	5.5e-07	1	0.001	0.57	0.001	0.95	global-SDGVSGFYE	CASSDgvSGfYEQYF	CASSDGVSGFYEQYF	TRBV6-1	TRBJ2-7	NA	316:STDCLate	0.006108
31	single	1	1	1	7e-07	1	0.001	0.74	0.001	0.95	motif-GDQP motif-GDQ global-SPLLKKQGVRGDQP	CASSPllkkqgvRGdQPQHF	CASSPLLKKQGVRGDQPQHF	TRBV18-1	TRBJ1-5	NA	232:STDCEarly	0.003792
31	single	1	1	1	7e-07	1	0.001	0.74	0.001	0.95	motif-GDQP motif-GDQ global-SPLLKKQGVRGDQP	CASSPllkkqgvRGdQPQHF	CASSPLLKKQGVRGDQPQHF	TRBV18-1	TRBJ1-5	NA	232:STDCLate	0.005688
32	single	1	1	1	9.2e-08	1	0.001	0.096	0.001	0.95	global-RAPHRAVPYE	CSARaphravpYEQYF	CSARAPHRAVPYEQYF	TRBV20-1	TRBJ2-7	NA	232:STDCEarly	0.032894
32	single	1	1	1	9.2e-08	1	0.001	0.096	0.001	0.95	global-RAPHRAVPYE	CSARaphravpYEQYF	CSARAPHRAVPYEQYF	TRBV20-1	TRBJ2-7	NA	232:STDCLate	0.028297
33	single	1	1	1	7.3e-07	1	0.001	0.76	0.001	0.95	global-NGLAGDYE	CASnGLAGdYEQYF	CASNGLAGDYEQYF	TRBV28-1	TRBJ2-7	NA	1767:STDCEarly	0.002072
33	single	1	1	1	7.3e-07	1	0.001	0.76	0.001	0.95	global-NGLAGDYE	CASnGLAGdYEQYF	CASNGLAGDYEQYF	TRBV28-1	TRBJ2-7	NA	1767:STDCLate	0.007059
38	single	1	1	1	6.8e-08	1	0.001	0.071	0.001	0.95	global-SPNYSNQP	CASSPnySNQPQHF	CASSPNYSNQPQHF	TRBV12-1	TRBJ1-5	NA	232:STDCEarly	0.006873
38	single	1	1	1	6.8e-08	1	0.001	0.071	0.001	0.95	global-SPNYSNQP	CASSPnySNQPQHF	CASSPNYSNQPQHF	TRBV12-1	TRBJ1-5	NA	232:STDCEarly	0.00564
38	single	1	1	1	6.8e-08	1	0.001	0.071	0.001	0.95	global-SPNYSNQP	CASSPnySNQPQHF	CASSPNYSNQPQHF	TRBV12-1	TRBJ1-5	NA	232:STDCLate	0.076216
38	single	1	1	1	6.8e-08	1	0.001	0.071	0.001	0.95	global-SPNYSNQP	CASSPnySNQPQHF	CASSPNYSNQPQHF	TRBV12-1	TRBJ1-5	NA	232:STDCLate	0.034885
40	single	1	1	1	4.5e-08	1	0.001	0.047	0.001	0.95	global-ESGEVKSE	CANeSGevksEAFF	CANESGEVKSEAFF	TRBV21-1	TRBJ1-1	NA	1133:STDCEarly	0.047193
40	single	1	1	1	4.5e-08	1	0.001	0.047	0.001	0.95	global-ESGEVKSE	CANeSGevksEAFF	CANESGEVKSEAFF	TRBV21-1	TRBJ1-1	NA	1133:STDCLate	0.035571
42	single	1	1	1	1.9e-08	1	0.001	0.02	0.001	0.95	global-SQDQGLAVEDT	CASSQdqGLAveDTQYF	CASSQDQGLAVEDTQYF	TRBV3-1/03-2	TRBJ2-3	NA	316:STDCEarly	0.04773
42	single	1	1	1	1.9e-08	1	0.001	0.02	0.001	0.95	global-SQDQGLAVEDT	CASSQdqGLAveDTQYF	CASSQDQGLAVEDTQYF	TRBV3-1/03-2	TRBJ2-3	NA	316:STDCLate	0.082209
43	single	1	1	1	1.9e-07	1	0.001	0.2	0.001	0.95	global-SQSFRTDT	CASSQsfrTDTQYF	CASSQSFRTDTQYF	TRBV16-1	TRBJ2-3	NA	316:STDCEarly	0.012131
43	single	1	1	1	1.9e-07	1	0.001	0.2	0.001	0.95	global-SQSFRTDT	CASSQsfrTDTQYF	CASSQSFRTDTQYF	TRBV16-1	TRBJ2-3	NA	316:STDCLate	0.025365
45	single	1	1	1	1.8e-05	1	0.064	0.29	0.001	0.95	global-SLPGLAGSYE	CASSLpGLAGSYEQYF	CASSLPGLAGSYEQYF	TRBV6-6	TRBJ2-7	NA	2028:STDCEarly	0.020772
45	single	1	1	1	1.8e-05	1	0.064	0.29	0.001	0.95	global-SLPGLAGSYE	CASSLpGLAGSYEQYF	CASSLPGLAGSYEQYF	TRBV6-1	TRBJ2-7	NA	2028:STDCEarly	0.006688
47	single	1	1	1	3.3e-07	1	0.001	0.34	0.001	0.95	global-GFSTLVET	CASGfstlvETQYF	CASGFSTLVETQYF	TRBV12-5	TRBJ2-5	NA	316:STDCEarly	0.004367
47	single	1	1	1	3.3e-07	1	0.001	0.34	0.001	0.95	global-GFSTLVET	CASGfstlvETQYF	CASGFSTLVETQYF	TRBV12-5	TRBJ2-5	NA	316:STDCLate	0.019134
51	single	1	1	1	9.7e-08	1	0.006	0.017	0.001	0.95	global-SLLVGGTYE	CASSLlvgGTYEQYF	CASSLLVGGTYEQYF	TRBV6-5	TRBJ2-7	NA	232:STDCEarly	0.023367
51	single	1	1	1	9.7e-08	1	0.006	0.017	0.001	0.95	global-SLLVGGTYE	CASSLlvgGTYEQYF	CASSLLVGGTYEQYF	TRBV6-5	TRBJ2-7	NA	232:STDCLate	0.137312
51	single	1	1	1	9.7e-08	1	0.006	0.017	0.001	0.95	global-SLLVGGTYE	CASSLlvgGTYEQYF	CASSLLVGGTYEQYF	TRBV6-1	TRBJ2-7	NA	232:STDCLate	0.005166
52	single	1	1	1	1.9e-09	1	0.002	0.001	0.001	0.95	global-SSTVSSYNE	CASSStvsSYNEQFF	CASSSTVSSYNEQFF	TRBV6-5	TRBJ2-1	NA	2028:STDCEarly	0.149343
52	single	1	1	1	1.9e-09	1	0.002	0.001	0.001	0.95	global-SSTVSSYNE	CASSStvsSYNEQFF	CASSSTVSSYNEQFF	TRBV6-6	TRBJ2-1	NA	2028:STDCEarly	0.010992
52	single	1	1	1	1.9e-09	1	0.002	0.001	0.001	0.95	global-SSTVSSYNE	CASSStvsSYNEQFF	CASSSTVSSYNEQFF	TRBV6-1	TRBJ2-1	NA	2028:STDCEarly	0.00683
52	single	1	1	1	1.9e-09	1	0.002	0.001	0.001	0.95	global-SSTVSSYNE	CASSStvsSYNEQFF	CASSSTVSSYNEQFF	TRBV6-5	TRBJ2-1	NA	2028:STDCLate	0.166822
52	single	1	1	1	1.9e-09	1	0.002	0.001	0.001	0.95	global-SSTVSSYNE	CASSStvsSYNEQFF	CASSSTVSSYNEQFF	TRBV6-1	TRBJ2-1	NA	2028:STDCLate	0.006729
52	single	1	1	1	1.9e-09	1	0.002	0.001	0.001	0.95	global-SSTVSSYNE	CASSStvsSYNEQFF	CASSSTVSSYNEQFF	TRBV6-6	TRBJ2-1	NA	2028:STDCLate	0.00495
55	single	1	1	1	3.5e-07	1	0.001	0.37	0.001	0.95	global-SVSGTGNTE	CASSVsGTGNTEAFF	CASSVSGTGNTEAFF	TRBV9-1	TRBJ1-1	NA	1767:STDCEarly	0.00745
55	single	1	1	1	3.5e-07	1	0.001	0.37	0.001	0.95	global-SVSGTGNTE	CASSVsGTGNTEAFF	CASSVSGTGNTEAFF	TRBV9-1	TRBJ1-1	NA	1767:STDCLate	0.014284
57	single	1	1	1	3.4e-07	1	0.001	0.36	0.001	0.95	global-SQSPGGL	CASSQspgGLAFF	CASSQSPGGLAFF	TRBV14-1	TRBJ1-1	NA	1133:STDCEarly	0.003413
57	single	1	1	1	3.4e-07	1	0.001	0.36	0.001	0.95	global-SQSPGGL	CASSQspgGLAFF	CASSQSPGGLAFF	TRBV14-1	TRBJ1-1	NA	1133:STDCLate	0.018702
58	single	1	1	1	3e-07	1	0.001	0.32	0.001	0.95	global-GLSTLAET	CASGLstLAETQYF	CASGLSTLAETQYF	TRBV12-5	TRBJ2-5	NA	316:STDCEarly	0.008464
58	single	1	1	1	3e-07	1	0.001	0.32	0.001	0.95	global-GLSTLAET	CASGLstLAETQYF	CASGLSTLAETQYF	TRBV12-5	TRBJ2-5	NA	316:STDCLate	0.027313
58	single	1	1	1	3e-07	1	0.001	0.32	0.001	0.95	global-GLSTLAET	CASGLstLAETQYF	CASGLSTLAETQYF	TRBV12-5	TRBJ2-5	NA	316:STDCLate	0.004171
59	single	1	1	1	9.4e-07	1	0.001	0.98	0.001	0.95	global-SALGPGGAYG	CASSalgpGGaYGYTF	CASSALGPGGAYGYTF	TRBV21-1	TRBJ1-2	NA	1767:STDCEarly	0.00113
59	single	1	1	1	9.4e-07	1	0.001	0.98	0.001	0.95	global-SALGPGGAYG	CASSalgpGGaYGYTF	CASSALGPGGAYGYTF	TRBV21-1	TRBJ1-2	NA	1767:STDCLate	0.003696
62	single	1	1	1	5.6e-07	1	0.001	0.58	0.001	0.95	global-GTGGTNEK	CSVGTGGTNEKLFF	CSVGTGGTNEKLFF	TRBV29-1	TRBJ1-4	NA	1133:STDCLate	0.009535
62	single	1	1	1	5.6e-07	1	0.001	0.58	0.001	0.95	global-GTGGTNEK	CSVGTGGTNEKLFF	CSVGTGGTNEKLFF	TRBV29-1	TRBJ1-4	NA	1133:STDCLate	0.002934
63	single	1	1	1	9.3e-07	1	0.001	0.98	0.001	0.95	global-IHYHRRGNI	CSAihyhrRGNIQYF	CSAIHYHRRGNIQYF	TRBV20-1	TRBJ2-4	NA	1133:STDCEarly	0.001918
63	single	1	1	1	9.3e-07	1	0.001	0.98	0.001	0.95	global-IHYHRRGNI	CSAihyhrRGNIQYF	CSAIHYHRRGNIQYF	TRBV20-1	TRBJ2-4	NA	1133:STDCLate	0.002652
72	single	1	1	1	3.7e-08	1	0.001	0.039	0.001	0.95	global-SLDME	CAWSldmEAFF	CAWSLDMEAFF	TRBV30-1	TRBJ1-1	NA	232:STDCEarly	0.071239
72	single	1	1	1	3.7e-08	1	0.001	0.039	0.001	0.95	global-SLDME	CAWSldmEAFF	CAWSLDMEAFF	TRBV30-1	TRBJ1-1	NA	232:STDCLate	0.028439
76	single	1	1	1	3.4e-07	1	0.001	0.36	0.001	0.95	global-MGANT	CASmgaNTIYF	CASMGANTIYF	TRBV12-3/12-4	TRBJ1-3	NA	316:STDCEarly	0.008599
76	single	1	1	1	3.4e-07	1	0.001	0.36	0.001	0.95	global-MGANT	CASmgaNTIYF	CASMGANTIYF	TRBV12-3/12-4	TRBJ1-3	NA	316:STDCLate	0.012562
78	single	1	1	1	3.7e-07	1	0.001	0.39	0.001	0.95	global-SLGLDYE	CASSLGLdYEQYF	CASSLGLDYEQYF	TRBV27-1	TRBJ2-7	NA	1767:STDCEarly	0.005933
78	single	1	1	1	3.7e-07	1	0.001	0.39	0.001	0.95	global-SLGLDYE	CASSLGLdYEQYF	CASSLGLDYEQYF	TRBV27-1	TRBJ2-7	NA	1767:STDCLate	0.013073
82	single	1	1	1	2.2e-07	1	0.001	0.23	0.001	0.95	global-SARSYE	CASSarSYEQYF	CASSARSYEQYF	TRBV7-9	TRBJ2-7	NA	316:STDCEarly	0.011123
82	single	1	1	1	2.2e-07	1	0.001	0.23	0.001	0.95	global-SARSYE	CASSarSYEQYF	CASSARSYEQYF	TRBV7-9	TRBJ2-7	NA	316:STDCLate	0.021782
83	single	1	1	1	3.9e-07	1	0.001	0.41	0.001	0.95	global-TGEAYNSP	CASTgeaYNSPLHF	CASTGEAYNSPLHF	TRBV6-5	TRBJ1-6	NA	316:STDCEarly	0.010916
83	single	1	1	1	3.9e-07	1	0.001	0.41	0.001	0.95	global-TGEAYNSP	CASTgeaYNSPLHF	CASTGEAYNSPLHF	TRBV6-5	TRBJ1-6	NA	316:STDCLate	0.00758
87	single	1	1	1	3e-07	1	0.001	0.31	0.001	0.95	global-SERGGASYG	CASSERGgasYGYTF	CASSERGGASYGYTF	TRBV2-1	TRBJ1-2	NA	1767:STDCEarly	0.013303
87	single	1	1	1	3e-07	1	0.001	0.31	0.001	0.95	global-SERGGASYG	CASSERGgasYGYTF	CASSERGGASYGYTF	TRBV2-1	TRBJ1-2	NA	1767:STDCLate	0.010572
88	single	1	1	1	3e-08	1	0.001	0.031	0.001	0.95	global-SQEIGLATDT	CASSQeiGLATDTQYF	CASSQEIGLATDTQYF	TRBV4-2	TRBJ2-3	NA	316:STDCEarly	0.070716
88	single	1	1	1	3e-08	1	0.001	0.031	0.001	0.95	global-SQEIGLATDT	CASSQeiGLATDTQYF	CASSQEIGLATDTQYF	TRBV4-2	TRBJ2-3	NA	316:STDCLate	0.038991
89	single	1	1	1	5.4e-07	1	0.001	0.56	0.001	0.95	global-SPMTGVSYE	CSASpmTGvSYEQYF	CSASPMTGVSYEQYF	TRBV20-1	TRBJ2-7	NA	2028:STDCEarly	0.004223
89	single	1	1	1	5.4e-07	1	0.001	0.56	0.001	0.95	global-SPMTGVSYE	CSASpmTGvSYEQYF	CSASPMTGVSYEQYF	TRBV20-1	TRBJ2-7	NA	2028:STDCLate	0.009194
97	single	1	1	1	1.7e-07	1	0.001	0.18	0.001	0.95	global-SQEIGSGANV	CASSQeigSGANVLTF	CASSQEIGSGANVLTF	TRBV4-3	TRBJ2-6	NA	1767:STDCEarly	0.031654
97	single	1	1	1	1.7e-07	1	0.001	0.18	0.001	0.95	global-SQEIGSGANV	CASSQeigSGANVLTF	CASSQEIGSGANVLTF	TRBV4-3	TRBJ2-6	NA	1767:STDCLate	0.004064
101	single	1	1	1	4.3e-07	1	0.001	0.45	0.001	0.95	global-SVGSGRPHE	CASSVgSGRphEQYF	CASSVGSGRPHEQYF	TRBV9-1	TRBJ2-7	NA	1767:STDCEarly	0.002505
101	single	1	1	1	4.3e-07	1	0.001	0.45	0.001	0.95	global-SVGSGRPHE	CASSVgSGRphEQYF	CASSVGSGRPHEQYF	TRBV9-1	TRBJ2-7	NA	1767:STDCLate	0.014605
104	single	1	2	1	6.6e-05	1	0.073	0.95	0.001	0.95	global-SLGGYE	CASSLGGYEQYF	CASSLGGYEQYF	TRBV7-9	TRBJ2-7	NA	1767:STDCEarly	0.001099
104	single	1	2	1	6.6e-05	1	0.073	0.95	0.001	0.95	global-SLGGYE	CASSLGGYEQYF	CASSLGGYEQYF	TRBV14-1	TRBJ2-7	NA	2028:STDCLate	0.004789
105	single	1	1	1	4.8e-07	1	0.001	0.5	0.001	0.95	global-SIVRRTE	CASSIvrrTEAFF	CASSIVRRTEAFF	TRBV19-1	TRBJ1-1	NA	316:STDCEarly	0.005044
105	single	1	1	1	4.8e-07	1	0.001	0.5	0.001	0.95	global-SIVRRTE	CASSIvrrTEAFF	CASSIVRRTEAFF	TRBV19-1	TRBJ1-1	NA	316:STDCLate	0.010037
107	single	1	1	1	2.1e-07	1	0.001	0.22	0.001	0.95	global-SGQLERYYNE	CASSGQleryYNEQFF	CASSGQLERYYNEQFF	TRBV13-1	TRBJ2-1	NA	316:STDCEarly	0.018866
107	single	1	1	1	2.1e-07	1	0.001	0.22	0.001	0.95	global-SGQLERYYNE	CASSGQleryYNEQFF	CASSGQLERYYNEQFF	TRBV13-1	TRBJ2-1	NA	316:STDCLate	0.017214
108	single	1	1	1	7.9e-07	1	0.001	0.83	0.001	0.95	global-SYRETDRASSYNSP	CASSYREtdrasSYNSPLHF	CASSYRETDRASSYNSPLHF	TRBV19-1	TRBJ1-6	NA	1767:STDCEarly	0.002271
108	single	1	1	1	7.9e-07	1	0.001	0.83	0.001	0.95	global-SYRETDRASSYNSP	CASSYREtdrasSYNSPLHF	CASSYRETDRASSYNSPLHF	TRBV19-1	TRBJ1-6	NA	1767:STDCLate	0.005826
109	single	1	1	1	8.4e-07	1	0.001	0.88	0.001	0.95	global-SLGTQP	CASSLGTQPQHF	CASSLGTQPQHF	TRBV7-9	TRBJ1-5	NA	1767:STDCEarly	0.002497
109	single	1	1	1	8.4e-07	1	0.001	0.88	0.001	0.95	global-SLGTQP	CASSLGTQPQHF	CASSLGTQPQHF	TRBV7-9	TRBJ1-5	NA	1767:STDCLate	0.004719
119	single	1	1	1	5.9e-07	1	0.001	0.62	0.001	0.95	global-SSSLIDT	CASSSsliDTQYF	CASSSSLIDTQYF	TRBV6-6	TRBJ2-3	NA	316:STDCEarly	0.00618
119	single	1	1	1	5.9e-07	1	0.001	0.62	0.001	0.95	global-SSSLIDT	CASSSsliDTQYF	CASSSSLIDTQYF	TRBV6-6	TRBJ2-3	NA	316:STDCLate	0.005133
128	single	1	1	1	9.4e-07	1	0.001	0.99	0.001	0.95	global-SPPGE	CASSPpGELFF	CASSPPGELFF	TRBV12-3/12-4	TRBJ2-2	NA	1767:STDCEarly	0.001145
128	single	1	1	1	9.4e-07	1	0.001	0.99	0.001	0.95	global-SPPGE	CASSPpGELFF	CASSPPGELFF	TRBV12-3/12-4	TRBJ2-2	NA	1767:STDCLate	0.003444
132	single	1	1	1	5.4e-07	1	0.001	0.56	0.001	0.95	global-SWDKSYG	CASSwdksYGYTF	CASSWDKSYGYTF	TRBV5-1	TRBJ1-2	NA	2028:STDCEarly	0.004223
132	single	1	1	1	5.4e-07	1	0.001	0.56	0.001	0.95	global-SWDKSYG	CASSwdksYGYTF	CASSWDKSYGYTF	TRBV5-1	TRBJ1-2	NA	2028:STDCLate	0.008547
137	single	1	1	1	7.3e-07	1	0.001	0.76	0.001	0.95	global-PRGPNE	CSApRGpNEQFF	CSAPRGPNEQFF	TRBV20-1	TRBJ2-1	NA	316:STDCEarly	0.00473
137	single	1	1	1	7.3e-07	1	0.001	0.76	0.001	0.95	global-PRGPNE	CSApRGpNEQFF	CSAPRGPNEQFF	TRBV20-1	TRBJ2-1	NA	316:STDCLate	0.004103
139	single	1	1	1	3.5e-07	1	0.001	0.36	0.001	0.95	global-RHPTGPPYG	CASrhpTGppYGYTF	CASRHPTGPPYGYTF	TRBV12-2	TRBJ1-2	NA	2028:STDCEarly	0.007941
139	single	1	1	1	3.5e-07	1	0.001	0.36	0.001	0.95	global-RHPTGPPYG	CASrhpTGppYGYTF	CASRHPTGPPYGYTF	TRBV12-2	TRBJ1-2	NA	2028:STDCLate	0.013942
144	single	1	1	1	2.2e-07	1	0.001	0.23	0.001	0.95	global-SMGRGLYE	CASSmgRGlYEQYF	CASSMGRGLYEQYF	TRBV19-1	TRBJ2-7	NA	1133:STDCEarly	0.003272
144	single	1	1	1	2.2e-07	1	0.001	0.23	0.001	0.95	global-SMGRGLYE	CASSmgRGlYEQYF	CASSMGRGLYEQYF	TRBV19-1	TRBJ2-7	NA	1133:STDCLate	0.030324
145	single	1	1	1	8e-07	1	0.001	0.83	0.001	0.95	global-SLVGTNTE	CASSLvGTNTEAFF	CASSLVGTNTEAFF	TRBV7-9	TRBJ1-1	NA	316:STDCEarly	0.00435
145	single	1	1	1	8e-07	1	0.001	0.83	0.001	0.95	global-SLVGTNTE	CASSLvGTNTEAFF	CASSLVGTNTEAFF	TRBV7-9	TRBJ1-1	NA	316:STDCLate	0.003488
147	single	1	1	1	3.8e-07	1	0.001	0.4	0.001	0.95	global-SRPRSSYE	CASSRprsSYEQYF	CASSRPRSSYEQYF	TRBV21-1	TRBJ2-7	NA	232:STDCEarly	0.007157
147	single	1	1	1	3.8e-07	1	0.001	0.4	0.001	0.95	global-SRPRSSYE	CASSRprsSYEQYF	CASSRPRSSYEQYF	TRBV21-1	TRBJ2-7	NA	232:STDCLate	0.010096
148	single	1	1	1	4.3e-08	1	0.001	0.045	0.001	0.95	global-SQVGGTTGE	CASSQvggtTGEQYF	CASSQVGGTTGEQYF	TRBV4-2	TRBJ2-7	NA	232:STDCEarly	0.052612
148	single	1	1	1	4.3e-08	1	0.001	0.045	0.001	0.95	global-SQVGGTTGE	CASSQvggtTGEQYF	CASSQVGGTTGEQYF	TRBV4-2	TRBJ2-7	NA	232:STDCLate	0.03242
152	single	1	1	1	2.1e-08	1	0.001	0.022	0.001	0.95	global-SFTVAGE	CASSftvAGEQYF	CASSFTVAGEQYF	TRBV27-1	TRBJ2-7	NA	232:STDCEarly	0.017727
152	single	1	1	1	2.1e-08	1	0.001	0.022	0.001	0.95	global-SFTVAGE	CASSftvAGEQYF	CASSFTVAGEQYF	TRBV27-1	TRBJ2-7	NA	232:STDCLate	0.0938
158	single	1	1	1	7.3e-07	1	0.001	0.77	0.001	0.95	global-KRVNTE	CSgkrvNTEAFF	CSGKRVNTEAFF	TRBV29-1	TRBJ1-1	NA	1767:STDCEarly	0.004884
158	single	1	1	1	7.3e-07	1	0.001	0.77	0.001	0.95	global-KRVNTE	CSgkrvNTEAFF	CSGKRVNTEAFF	TRBV29-1	TRBJ1-1	NA	1767:STDCLate	0.003926
159	single	1	1	1	7.4e-07	1	0.001	0.78	0.001	0.95	global-TFGGGTGE	CASTfGGgTGELFF	CASTFGGGTGELFF	TRBV5-4	TRBJ2-2	NA	316:STDCEarly	0.004943
159	single	1	1	1	7.4e-07	1	0.001	0.78	0.001	0.95	global-TFGGGTGE	CASTfGGgTGELFF	CASTFGGGTGELFF	TRBV5-4	TRBJ2-2	NA	316:STDCLate	0.003829
160	single	1	1	1	8.2e-07	1	0.001	0.86	0.001	0.95	global-SLGGTLGE	CASSLgGTlgEAFF	CASSLGGTLGEAFF	TRBV11-1	TRBJ1-1	NA	232:STDCEarly	0.003365
160	single	1	1	1	8.2e-07	1	0.001	0.86	0.001	0.95	global-SLGGTLGE	CASSLgGTlgEAFF	CASSLGGTLGEAFF	TRBV11-1	TRBJ1-1	NA	232:STDCLate	0.00455
164	single	1	1	1	1.1e-07	1	0.001	0.12	0.001	0.95	global-SELVRQEYQP	CASSElvrqeyQPQHF	CASSELVRQEYQPQHF	TRBV10-1	TRBJ1-5	NA	1133:STDCEarly	0.005162
164	single	1	1	1	1.1e-07	1	0.001	0.12	0.001	0.95	global-SELVRQEYQP	CASSElvrqeyQPQHF	CASSELVRQEYQPQHF	TRBV10-1	TRBJ1-5	NA	1133:STDCLate	0.046403
165	single	1	1	1	2.1e-07	1	0.001	0.22	0.001	0.95	global-SFGGTNTE	CASSfgGTNTEAFF	CASSFGGTNTEAFF	TRBV11-3	TRBJ1-1	NA	232:STDCEarly	0.032657
165	single	1	1	1	2.1e-07	1	0.001	0.22	0.001	0.95	global-SFGGTNTE	CASSfgGTNTEAFF	CASSFGGTNTEAFF	TRBV11-3	TRBJ1-1	NA	232:STDCLate	0.005166
167	single	1	1	1	3.7e-07	1	0.001	0.39	0.001	0.95	global-RDRTGNG	CSARdrTGnGYTF	CSARDRTGNGYTF	TRBV20-1	TRBJ1-2	NA	1133:STDCEarly	0.006065
167	single	1	1	1	3.7e-07	1	0.001	0.39	0.001	0.95	global-RDRTGNG	CSARdrTGnGYTF	CSARDRTGNGYTF	TRBV20-1	TRBJ1-2	NA	1133:STDCEarly	0.0022
167	single	1	1	1	3.7e-07	1	0.001	0.39	0.001	0.95	global-RDRTGNG	CSARdrTGnGYTF	CSARDRTGNGYTF	TRBV20-1	TRBJ1-2	NA	1133:STDCLate	0.027447
179	single	1	1	1	6.8e-07	1	0.001	0.72	0.001	0.95	global-SYPTSGTTA	CASSYpTSGttaQFF	CASSYPTSGTTAQFF	TRBV6-1	TRBJ2-1	NA	2028:STDCEarly	0.003415
179	single	1	1	1	6.8e-07	1	0.001	0.72	0.001	0.95	global-SYPTSGTTA	CASSYpTSGttaQFF	CASSYPTSGTTAQFF	TRBV6-1	TRBJ2-1	NA	2028:STDCLate	0.006405
180	single	1	1	1	9.3e-07	1	0.001	0.98	0.001	0.95	global-SVGQGSE	CASSVGQGsEQYF	CASSVGQGSEQYF	TRBV27-1	TRBJ2-7	NA	1133:STDCEarly	0.001805
180	single	1	1	1	9.3e-07	1	0.001	0.98	0.001	0.95	global-SVGQGSE	CASSVGQGsEQYF	CASSVGQGSEQYF	TRBV27-1	TRBJ2-7	NA	1133:STDCLate	0.002849
181	single	1	1	1	4.9e-07	1	0.001	0.51	0.001	0.95	global-LVDNTE	CAalvdNTEAFF	CAALVDNTEAFF	TRBV19-1	TRBJ1-1	NA	232:STDCEarly	0.005309
181	single	1	1	1	4.9e-07	1	0.001	0.51	0.001	0.95	global-LVDNTE	CAalvdNTEAFF	CAALVDNTEAFF	TRBV19-1	TRBJ1-1	NA	232:STDCLate	0.009859
193	single	1	1	1	8e-08	1	0.001	0.084	0.001	0.95	global-SSGGTSPYE	CASSSgGTSpYEQYF	CASSSGGTSPYEQYF	TRBV19-1	TRBJ2-7	NA	232:STDCEarly	0.031994
193	single	1	1	1	8e-08	1	0.001	0.084	0.001	0.95	global-SSGGTSPYE	CASSSgGTSpYEQYF	CASSSGGTSPYEQYF	TRBV19-1	TRBJ2-7	NA	232:STDCLate	0.028581
197	single	1	1	1	6.7e-09	1	0.001	0.007	0.001	0.95	global-SSRQKHQP	CASSSrqkhQPQHF	CASSSRQKHQPQHF	TRBV7-9	TRBJ1-5	NA	1133:STDCEarly	0.089083
197	single	1	1	1	6.7e-09	1	0.001	0.007	0.001	0.95	global-SSRQKHQP	CASSSrqkhQPQHF	CASSSRQKHQPQHF	TRBV7-9	TRBJ1-5	NA	1133:STDCLate	0.066798
