# Supplementary material for: T cell phenotype and clonality changes in myeloma patients with short overall survival
Source: JCI Insight. 2025 Apr 22;10(11):e181096. doi: 10.1172/jci.insight.181096 (PMC12220974; doi:10.1172/jci.insight.181096)
Supplement: Supplemental table 7 [file jciinsight-10-181096-s041.xlsx]

## Sheet: Supplemental Table 6
Supplemental Table 7. Available treatment history for patients included from Biobank1 (St. Olavs Hospital, Trondheim, Norway) (NO), FHRB Biobank (Helsinki, Finland) (FI), and Aalborg Biobank (Aalborg University Hospital, Aalborg, Denmark) (DK). All samples from NO are CD138-negative bone marrow mononuclear cells (BMMNCs), and all samples from FI and DK are BMMNCs.
all: allogeneic; ASCT: autologous stem cell transplant; aut: autologous; bz: bortezomib; carf: carfilzomib; cy: cyclophosphamide; dara: daratumumab; dex: dexamethasone; len: lenalidomide; mel: melphalan; pom: pomalidomide; pred: prednisolon; thal: thalidomide; vem: vemurafenib; tra: trametinib.
Patient ID	Origin	Treatment	ASCT induction	Treatment duration (days)	Lines total	Note
232	NO	radiotherapy		1	1
		ASCT	cy-bz-dex	101
F06	FI	cy-bz-dex		97	1
F07	FI	bz-dex		14	8
		cy-bz-dex		43
		bz-dex-len		63
		carf-dex-len		11
		vem		115
		tra		80
		cy-dex-len-cis-dox-eto		31
		cy		1
316	NO	mel-pred		316	1
2028	NO	ASCT	cy-bz-dex	151	1
F10	FI	ASCT	cy-bz-dex	156	2
		len-bz-dex		175
F09	FI	ASCT (aut/all)	cy-bz-dex/len-bz-dex	293	1
1767	NO	len-dex		78	2
		bz-dex		185
		len-dex		185
104	NO	cy-bz-dex		144	5
		len-pred-dex		267
		mel-pred-bz		155
		thal-dex		32
		pom-dex		NA
302	NO	mel-pred-len		287	3
		len		92
		mel-pred-bz		161
		radiotherapy		1
57	NO	mel-pred-len		267	5
		len		1094
		cy-bz-dex		254
		pom-pred		23
		cy-bz-dex		147
		cy-pom-dex		326
220	NO	mel-pred-thal		251	2
		thal		1345
F03	FI	ASCT	bz-dex-len	137	2
		len		1232
496	NO	ASCT	cy-bz-dex	121	3
		len		1231
		dara-bz-dex		569
464	NO	ASCT	cy-bz-dex	91	1
F02	FI	radiotherapy		8	2
		ASCT	bz-dex-len	164
		len		1031
71	NO	mel-pred-thal		357	2
		cy-bz-dex		106
249	NO	mel-pred-thal		NA	1	Incomplete treatment history
F01	FI	ASCT	bz-dex-len	130	2
		len		1634
208	NO	dex		9	2	Incomplete treatment history
		mel-pred-thal		NA
137	NO	ASCT	cy-bz-dex	94	1
ID7	DK	ASCT	cy-bz-dex	110	1
F05	FI	ASCT	cy-bz-dex	184	1
		radiotherapy		9
204	NO	ASCT	cy-dex	76	7
		ASCT	cy-bz-dex	87
		radiotherapy		15
		cy-thal-pred		99
		cy		1
		len-dex		234
		cy-bz-dex		35
		pom-dex		7
		cy		1
		cy		1
		dara		35
		dara		15
412	NO	ASCT	cy-bz-dex	92	6
		radiotherapy		13
		ASCT	cy-bz-dex	79
		bz-dex		344
		radiotherapy		9
		len-dex		63
		dara-dex		79
		dara-pred		594
		dara-dex-bz		106
				Lines of therapy (median)
				Short-OS	2
				Long-OS	1
