# Supplementary material for: T cell phenotype and clonality changes in myeloma patients with short overall survival
Source: JCI Insight. 2025 Apr 22;10(11):e181096. doi: 10.1172/jci.insight.181096 (PMC12220974; doi:10.1172/jci.insight.181096)
Supplement: Supplemental table 8 [file jciinsight-10-181096-s042.xlsx]

## Sheet: Supplemental Table 7
Supplemental Table 8. Clinical data for the patients included from Aalborg Biobank (Aalborg University Hospital, Aalborg, Denmark) (DK) and KI Biobank (Karolinska Institutet, Solna, Sweden) (SE) that have samples from diagnosis only. All samples from SE are CD138-negative bone marrow mononuclear cells (BMMNCs), and all samples from DK are BMMNCs.
NR: non-responder; D: diagnosis; NA: not available; ND: not diagnosed.
Patient ID	Origin	Group	Sex	IG class	Age at diagnosis	ISS	Sample stage	%PCs at sampling	Abnormalities FISH	PFS (yrs)	Death occurred (yes/no)	OS (yrs)
K04	SE	Long-OS	MALE	IgG kappa	56.5	NA	D	14	1q21 gain*	1.5	yes	14.4
K03	SE	Long-OS	FEMALE	IgD kappa	66.9	1	D	12	ND*	8	no	12.8
K01	SE	Long-OS	FEMALE	IgG kappa	44.1	2	D	NA	1q21 gain*	3.4	yes	12.5
K02	SE	Long-OS	FEMALE	IgG kappa	48.9	2	D	50	ND*	4.7	yes	11.9
ID8	DK	Long-OS	MALE	IgG kappa	59	NA	D	25	del(13q), del(22q), del(14q)***	3.1	yes	10
ID6	DK	Short-OS	MALE	IgG kappa	71	1	D	45#	NA	1.5	yes	1.9
K06	SE	Short-OS	FEMALE	BJ lambda	41.8	3	D	68	del(1q21), del(17p13)*	0.9	yes	1.9
K11	SE	Short-OS	MALE	IgG lambda	73.6	2	D	72	1q21 gain, 17p13 gain*	0.7	yes	1.9
ID5	DK	Short-OS	FEMALE	IgG kappa	84	3	D	34.3#	NA	NA	yes	1.8
K08	SE	Short-OS	MALE	IgG kappa	75	1	D	18	1q21 gain*	0.5	yes	1.2
ID2	DK	Short-OS	MALE	Kappa	81	2	D	33#	trisomy 17**	NA	yes	1
K07	SE	Short-OS	FEMALE	IgG lambda	78.5	3	D	28	ND*	0.7	yes	0.7
ID3	DK	Short-OS	MALE	Lambda	81	3	D	23#	del(13), del(TP53), t(4;14)**	NA	yes	0.6
ID4	DK	Short-OS	MALE	Kappa	71	1	D	6.8#	del(13), possibly trisomy 14 or dual of IGH locus**	NA	yes	0.4
K05	SE	Short-OS	MALE	IgG lambda	81.8	3	D	20	ND*	0.4	yes	0.4
ID1	DK	Short-OS	FEMALE	IgA lambda	68	3	D	35#	NA	NA	yes	0.2
K09	SE	Short-OS	FEMALE	BJ lambda	72.6	2	D	70	ND*	NR	yes	0.1
K10	SE	Short-OS	FEMALE	IgA lambda	76	3	D	35	1q21 gain, 17p13 gain*	NR	yes	0.03
K12	SE	Short-OS	FEMALE	BJ lambda	71.1	3	D	90	1q21 gain, del(17p13)*	NR	yes	0.01
# Determined by flow cytometry
Abnormalities FISH:
*tested for 1q21, 17p13, t(4;14), t(11;14), and t(14;16)
**tested for del(13q14), IG split, and del(17p13)
***tested for del(13q14), IG split, del(17p13), and del(22q)
