# Supplementary material for: T cell phenotype and clonality changes in myeloma patients with short overall survival
Source: JCI Insight. 2025 Apr 22;10(11):e181096. doi: 10.1172/jci.insight.181096 (PMC12220974; doi:10.1172/jci.insight.181096)
Supplement: Supporting data values [file jciinsight-10-181096-s043.xlsx]

## Sheet: Figure 3A
%B cells					%NK cells						%Monocytes					%T cells
HC	Long-OS		Short-OS		HC	Long-OS		Short-OS		HC	Long-OS		Short-OS		HC	Long-OS		Short-OS
	Diagnosis	Relapse	Diagnosis	Relapse		Diagnosis	Relapse	Diagnosis	Relapse		Diagnosis	Relapse	Diagnosis	Relapse		Diagnosis	Relapse	Diagnosis	Relapse
4.87	1.599	2.108	12.037	19.869	16.163	6.686	12.513	4.595	15.271	4.392	6.494	25.721	15.187	13.406	58.924	52.875	32.871	39.981	27.732
2.172	1.597	5.644	15.101	3.475	12.914	16.511	14.223	18.216	21.123	6.298	9.333	10.934	18.634	16.148	56.782	36.93	25.41	26.12	40.288
3.48	2.991	0.373	5.803	13.487	10.709	32.166	46.075	15.476	28.375	4.185	15.364	10.658	36.91	40.31	58.297	34.826	36.775	35.775	14.203
6.106	16.312	14.507	16.501	1.59	9.758	15.382	15.331	20.205	42.447	9.431	25.108	19.009	22.484	32.316	51.042	31.832	41.444	32.999	23.273
2.323	4.905	9.777	2.988	6.502	5.498	18.35	14.427	15.355	6.974	6.648	18.038	14.404	6.77	13.874	64.332	47.054	36.505	49.377	54.445
5.149	3.659	0.308	0.817	2.206	22.997	20.659	9.88	11.481	15.937	12.393	10.049	27.103	21.247	41.29	41.363	44.089	54.616	45.407	28.265
	6.882	10.175	6.109	4.884		22.301	14	38.892	37.494		15.632	16.106	27.527	42.122		38.299	38.561	20.51	5.239
	5.86	10.391	10.097	0.129		26.324	43.303	46.765	50.36		31.561	13.005	22.049	24.643		22.676	18.66	13.595	20.959
	5.075	4.15	7.462	1.146		22.211	13.418	29.647	46.212		14.556	4.265	24.483	46.154		35.029	51.092	24.455	6.209
	4.151	7.295	12.578	3.256		32.219	26.183	41.104	42.232		13.669	10.042	33.007	10.828		33.546	39.581	24.057	37.226
	2.855	0.608				23.639	20.413				16.524	22.122				39.067	38.268

## Sheet: Figure 3B
%CD4 T cells					%CD8 T cells					CD4/CD8 ratio
HC	Long-OS		Short-OS		HC	Long-OS		Short-OS		HC	Long-OS		Short-OS
	Diagnosis	Relapse	Diagnosis	Relapse		Diagnosis	Relapse	Diagnosis	Relapse		Diagnosis	Relapse	Diagnosis	Relapse
38.433	37.275	24.479	43.604	35.619	54.753	55.768	72.063	33.827	51.744	0.718038	0.668394	0.339689	1.28903	0.68837
75.879	34.786	36.369	61.663	30.886	19.456	59.709	57.345	33.904	64.684	1.12798	0.582592	0.634214	1.81875	0.477491
36.234	47.984	58.91	62.192	37.595	57.245	44.245	36.082	31.463	57.971	1.60665	1.08451	1.63267	1.97667	0.648514
49.403	66.692	42.253	55.178	45.562	41.518	25.452	50.95	38.139	49.362	0.968832	2.62031	0.829303	1.44676	0.923018
46.177	59.905	32.368	37.995	19.814	40.56	34.307	61.19	51.655	75.585	1.23525	1.74615	0.528975	0.735553	0.262142
52.941	61.107	27.177	37.91	48.374	41.922	31.83	63.757	55.519	48.549	0.761469	1.91979	0.426259	0.682829	0.996395
	40.191	21.359	8.002	22.66		57.008	73.632	56.286	67.293		0.705006	0.290078	0.142167	0.336736
	42.216	39.795	27.894	43.587		53.094	54.615	63.074	48.43		0.795118	0.728646	0.442242	0.9
	34.742	29.51	24.07	5.258		53.317	60.62	69.174	83.451		0.651612	0.486803	0.347963	0.063007
	34.153	30.489	54.19	22.049		52.164	64.41	39.566	62.701		0.654724	0.473358	1.36961	0.351653
	35.119	65.327				54.166	29.496				0.648359	2.21477

## Sheet: Figure 3C
%Treg cells
HC	Long-OS		Short-OS
	Diagnosis	Relapse	Diagnosis	Relapse
3.641	3.751	2.35	3.945	2.078
4.635	3.504	2.974	7.246	8.408
7.616	4.913	10.685	5.02	10.868
5.323	6.351	5.437	6.909	14.966
3.634	7.329	5.748	3.139	4.993
5.997	7.093	4.205	6.524	5.171
	4.304	1.68	4.449	18.683
	7.915	6.755	8.781	8.721
	5.438	5.997	7.62	25.741
	5.203	5.862	3.78	11.586
	9.441	7

## Sheet: Figure 3D
Granzyme B (MMI)					CD95 (MMI)					PD-1 (MMI)
HC	Long-OS		Short-OS		HC	Long-OS		Short-OS		HC	Long-OS		Short-OS
	Diagnosis	Relapse	Diagnosis	Relapse		Diagnosis	Relapse	Diagnosis	Relapse		Diagnosis	Relapse	Diagnosis	Relapse
14.26	18.189	16.084	25.085	102.007	11.122	11.199	13.477	12.617	15.903	0.637	0	0	2.282	6.554
0.492	24.935	18.128	11.792	60.454	5.558	5.987	7.015	15.263	32.709	0.615	0	0	0.458	1.438
1.966	16.689	4.524	1.186	26.906	15.556	8.284	23.004	9.067	12.066	0.112	0.219	1.183	0.968	1.688
4.12	5.789	64.469	1.108	33.199	8.534	13.432	17.402	2.413	7.003	1.378	0	0	0	0.155
11.247	1.939	16.756	2.65	49.245	7.055	16.401	12.506	10.743	13.703	0.454	2.891	1.81	0	0
3.794	6.772	29.177	52.403	38.668	6.262	16.588	17.358	9.94	8.469	1.011	0.645	0.348	1.958	1.036
	28.887	41.803	30.757	28.27		9.088	9.34	10.51	16.5		0.405	0	2.97	1.964
	18.332	32.119	21.324	16.407		13.05	17.889	17.174	22.157		1.054	2.14	1.129	0.447
	12.094	13.791	17.628	27.392		11.705	13.635	11.513	17.475		0.409	0.025	1.355	5.042
	10.558	37.86	19.073	31.944		9.774	12.158	9.59	17.362		1.114	0.426	0.173	0.681
	16.532	0.943				14.204	5.375				0.906	0.176

## Sheet: Figure 4A
%Tem cells					%Tcm cells					%Temra cells					%Naive T cells
HC	Long-OS		Short-OS		HC	Long-OS		Short-OS		HC	Long-OS		Short-OS		HC	Long-OS		Short-OS
	Diagnosis	Relapse	Diagnosis	Relapse		Diagnosis	Relapse	Diagnosis	Relapse		Diagnosis	Relapse	Diagnosis	Relapse		Diagnosis	Relapse	Diagnosis	Relapse
4.714	21.568	29.188	22.093	42.591	0.424	1.09	1.95	5.967	4.989	78.962	40.218	28.212	20.604	17.751	4.141	3.075	2.35	16.421	2.399
13.589	6.943	8.505	27.385	21.194	2.059	0.556	0.739	4.912	1.677	33.733	61.616	49.538	31.549	30.022	25.778	7.807	16.605	6.68	2.194
18.972	22.818	40.273	14.383	11.422	2.181	1.477	2.891	2.316	0.891	37.608	30.416	15.334	39.428	58.766	8.156	6.855	4.253	21.835	5.617
22.71	14.286	10.505	12.373	11.521	2.208	3.615	3.234	1.388	0.774	29.051	46.404	52.327	18.74	48.685	7.429	10.152	7.531	49.39	20.369
8.379	14.688	8.216	2.082	1.973	1.456	3.198	0.707	0.223	0.264	48.709	35.704	51.993	61.157	66.514	8.194	17.898	4.071	5.973	5.091
20.872	15.26	11.308	25.612	24.513	1.789	2.542	1.611	1.511	1.107	32.508	35.608	40.708	45.678	43.106	11.731	23.132	5.1	4.044	3.348
	12.618	2.831	11.205	14.409		0.589	0.231	0.796	1.735		55.954	80.738	60.899	42.246		9.351	5.462	2.581	3.565
	10.359	14.112	31.9	26.451		0.678	1.754	1.662	3.749		47.324	45.717	36.592	30.354		6.882	5.204	6.136	3.363
	26.297	14.658	25.52	1.384		1.173	0.823	1.246	0.057		29.044	57.356	39.926	70.471		17.72	9.841	5.287	1.561
	19.209	13.853	3.321	7.821		1.788	1.486	0.327	0.527		29.528	41.621	67.177	67.349		10.218	6.701	6.697	2.736
	12.527	14.084				1.779	1.524				57.312	30.758				3.707	18.174

## Sheet: Figure 4B
%CD95- naive T cells					%CD95+ naive T cells
HC	Long-OS		Short-OS		HC	Long-OS		Short-OS
	Diagnosis	Relapse	Diagnosis	Relapse		Diagnosis	Relapse	Diagnosis	Relapse
37.591	47.158	23.624	56.317	14.582	61.912	52.201	75.789	42.857	84.942
88.627	70.264	80.254	45.852	19.634	11.066	29.204	19.267	53.363	79.843
68.096	70.37	69.54	75.121	44.509	31.369	28.972	29.954	24.29	54.642
72.563	45.68	32.183	87.925	75.762	26.903	53.719	66.854	11.562	23.476
67.89	59.447	27.275	40.224	13.435	31.439	39.934	71.933	59.178	86.056
83.665	80.179	30.369	28.877	38.375	15.895	19.263	69.133	70.33	60.777
	81.483	33.796	19.26	14.302		18.006	65.326	80.089	85.477
	53.969	28.221	78.556	20.941		45.58	71.319	20.711	78.72
	79.522	74.145	70.058	9.194		19.768	25.385	29.308	90.302
	72.444	41.909	62.084	8.863		26.964	57.308	37.177	90.96
	48.731	86.259				50.94	13.25

## Sheet: Figure 4C
KLRG-1 (MMI)					Eomes (MMI)					T-bet (MMI)					Granzyme B (MMI)
HC	Long-OS		Short-OS		HC	Long-OS		Short-OS		HC	Long-OS		Short-OS		HC	Long-OS		Short-OS
	Diagnosis	Relapse	Diagnosis	Relapse		Diagnosis	Relapse	Diagnosis	Relapse		Diagnosis	Relapse	Diagnosis	Relapse		Diagnosis	Relapse	Diagnosis	Relapse
1.468	4.121	8.594	0	2.134	2.846	2.317	2.712	0	3.495	2.966	0.268	1.029	0	1.169	4.07	7.911	10.596	3.657	27.677
0	0.119	0	0	4.523	0	0.844	0.104	0.673	16.695	0	0	0	0	19.129	0.0249	2.751	1.037	2.249	47.573
0	0	0	0	0.365	0	0.425	0.682	0	4.466	0	0	0	0	0	0.306	3.67	2.352	0	2.997
0	0.471	3.88	0	0	0.208	0.203	0.707	0	0.17	0	0	0	0	0	0.623	0.832	4.064	0.212	6.293
0	0.383	2.554	1.656	7.577	0.237	0.291	4.269	0.95	7.945	0	0	2.452	0	7.978	1.646	0.869	5.764	0.00383	39.007
0	0	3.361	3.245	2.592	0.221	0	4.749	14.62	4.777	0	0	2.723	2.974	0.907	0.573	2.738	9.936	4.148	2.349
	0	3.798	4.352	4.706		0	3.076	10.194	6.993		0	2.43	15.841	11.809		0.48	30.984	27.424	23.827
	0.681	2.151	0	1.415		1.346	6.954	0	11.378		0	5.282	0	12.383		4.427	12.96	0.0669	11.969
	0	0.353	0	8.406		0.148	1.446	0.28	8.58		0	0.00177	0	18.986		0.931	2.08	1.505	26.407
	0	0.883	0.0107	5.723		0.44	2.178	0.134	18.211		0	0.52	0	28.604		3.356	6.1	1.569	25.776
	1.021	0				2.309	0				1.078	0				1.142	0.312

## Sheet: Figure 5A
		Marker
		CD45RA	CD45RO	CCR7	CD103	CD95	TCF1	CD57	TOX	TCRgd
CD8 T cell population	Naïve	3.022	0	1.364	0	0	1.88	0	0	0
	Tcm	0	1.419	1.201	0	2.092	1.441	0	0	0
	Tem	0.423	1.336	0	0	1.604	0.204	1.433	0.0486	0
	Trm	0.373	0.386	0	2.966	1.405	1.468	0	0	0
	Temra	2.083	0	0	0	1.319	0	1.763	0.107	0
	Exhausted Tem	0.244	1.695	0	0	1.891	0.149	2.703	1.427	0
	TCRgd	3.435	0	0	0	1.523	0.011	2.026	0.581	2.786
		Values represent the transformed ratio by column's minimum of the MMI

## Sheet: Figure 5B
%Exhausted CD8 Tem cells
Long-OS		Short-OS
Diagnosis	Relapse	Diagnosis	Relapse
0.427	0.114	0.336	5.423
0.114	0.0992	1.983	3.539
0.534	0.366	0.419	0.313
0.465	0.305	0.839	1.175
0.168	0.0305	0.00763	0.137
0.45	0	2.052	0.763
0.0839	0	0.0915	0.114
0.0839	0.0458	2.509	0.664
0.389	0.275	0.32	0.0915
0.0686	0.0153	0	0.175
0.999	0.0153

## Sheet: Figure 5C
%TOX+ CD8 T cells
HC	Long-OS		Short-OS
	Diagnosis	Relapse	Diagnosis	Relapse
34.276	23.891	11.929	21.387	65.687
20.758	27.775	21.654	37.869	41.676
26.239	34.124	33.802	22.235	28.647
22.791	25.887	34.659	18.541	43.454
16.524	30.883	27.269	11.878	29.848
34.302	34.105	23.092	45.444	33.427
	28.836	16.649	45.69	30.841
	39.539	33.502	58.209	34.367
	45.783	59.341	40.909	27.787
	26.863	21.501	16.182	51.32
	48.773	15.863

[truncated: 16 more sheets: Figure 5D, Figure 6A, Figure 6B, Figure 6C, Figure 7A, Figure 7B, Supplemental Figure 2A, Supplemental Figure 2B, Supplemental Figure 3, Supplemental Figure 4, Supplemental Figure 6A, Supplemental Figure 6B, Supplemental Figure 6C, Supplemental Figure 7A, Supplemental Figure 7B, Supplemental Figure 7C]
